# Supplementary material for: Predicting the Response to Intravenous Immunoglobulins in an Animal Model of Chronic Neuritis
Source: PLoS One. 2016 Oct 6;11(10):e0164099. doi: 10.1371/journal.pone.0164099 (PMC5053527; doi:10.1371/journal.pone.0164099)
Supplement: S1 Table — SD standard deviation, NCV nerve conduction velocity. (XLS) [file pone.0164099.s003.xls]

## Sheet: Sheet1
	Placebo		IVIg 1x		IVIg 3x
	Average	SD	Average	SD	Average	SD	p-value vs placebo
Age (days)	235.9	47.1324	221.6	46.8945	223.35	34.6338	0.344
Score	0.875	1.14564	0.675	1.06715	0.525	0.751752	0.262
NCV	40.3415	12.6186	40.0766	13.3793	40.4187	10.7026	0.983
%CD3+IL17+	1.22332	0.897347	1.51883	0.911753	1.5725	1.89902	0.466
%CD3+IFNg+	2.88295	1.60521	3.57333	1.28691	3.51255	1.8721	0.866
