# Supplementary material for: Predicting the Response to Intravenous Immunoglobulins in an Animal Model of Chronic Neuritis
Source: PLoS One. 2016 Oct 6;11(10):e0164099. doi: 10.1371/journal.pone.0164099 (PMC5053527; doi:10.1371/journal.pone.0164099)
Supplement: S2 Table — LFB Luxol Fast Blue, CMAP compound muscle action potential, NCV nerve conduction velocity. (XLS) [file pone.0164099.s004.xls]

## Sheet: MRI animal overview
		LFB intensity			electrophysiology			cell densities			relative T2 intensity
	animal #	proximal	mid	distal	distal CMAP amplitude	NCV	clinical score	proximal	mid	distal	proximal	mid	distal
	1	133.034	134.59	120.95	6.6	42	0	4.13167	3.27247	3.25218	1.7068	2.10418	2.46126
	2	132.026	120.621	112.359	5	36.339	3.5	1.21757	7.29397	7.47059	2.14175	2.93329	2.81877
	3	120.094	134.421	115.668	1.8	12.6637	6	2.71935	7.29397	20.1228	2.03895	2.52322	2.87106
