# Supplementary material for: Predicting the Response to Intravenous Immunoglobulins in an Animal Model of Chronic Neuritis
Source: PLoS One. 2016 Oct 6;11(10):e0164099. doi: 10.1371/journal.pone.0164099 (PMC5053527; doi:10.1371/journal.pone.0164099)
Supplement: S3 Table — endo IL-17 density of endoneural IL-17+ cells (cells per mm2), epi IL-17 density of epineural IL-17+ cells (cells per mm2), m male, f female, PNP polyneuropathy, HNPP hereditary neuropathy with liability to pressury palsies, Lyme Lyme borreliosis, sens sensory symptoms, dur duration of disease before sural nerve biopsy (years), mot motor symptoms, recur recurrent, progr progressive, resp response, tib tibial nerve, sur sural nerve, amp amplitude, ncv nerve conduction velocity, csf prot cerebrospinal fluid protein concentration (mg/dl), csf cell cerebrospinal fluid cell count (/μl), ax axonal, demy demyelinating, T endo endoneural T cell density (cells per mm2), T epi epineural T cell density (cells per mm2), av average, p p-value calculated in Student’s t-test for unrelated samples. (XLS) [file pone.0164099.s005.xls]

## Sheet: Tabelle1
	Group	endo IL-17	epi IL-17	age	sex	diagnosis	dur	clinic	course	tib amp	tib ncv	sur amp	sur ncv	csf prot	csf cell	histology	T endo	T epi
	non-IL-17-CIDP	0.511385	0.511385	51	m	CIDP	1	sens-mot	recur	na	na	no resp	no resp	193	6	demy	8.3	2
	non-IL-17-CIDP	1.02277	2.04554	76	m	CIDP	13	sens-mot	recur	3	25	no resp	no resp	89	4	ax demy	19.7	11
	non-IL-17-CIDP	1.28409	1.28409	64	m	CIDP	15	mot>sens	progr	no resp	no resp	no resp	no resp	67	1	demy	10.8	11.5
	non-IL-17-CIDP	0	0	54	m	CIDP	1	mot-sens	recur	2.4	43	no resp	no resp	57	3	ax demy	24.6	3.3
	non-IL-17-CIDP	0	0	70	m	CIDP	5	sens	progr	3.7	43	no resp	no resp	na	na	demy	7.1	20.6
	IL-17-CIDP	5.24193	0.436827	39	f	CIDP	0.2	sens-mot	progr	3.4	39	9.4	36	139	4	ax	42.8	35.4
	IL-17-CIDP	2.19072	0.73024	59	m	CIDP	0.2	mot>sens	progr	4.4	33	1.68	34	225	3	ax	68.6	55.7
	IL-17-CIDP	8.44966	3.62128	32	f	CIDP	0.2	sens	progr	13.6	27	19.1	39	42	4	demy	25.92	7.8
	IL-17-CIDP	16.135	3.22699	28	f	CIDP	2	sens-mot	recur	13.1	41	6	50	29	2	ax	7.5	11.5
	IL-17-CIDP	5.43148	4.34518	43	m	CIDP	1.5	mot>sens	progr	7.1	25	16	43	102	5	demy	0	3.1
	IL-17-CIDP	6.36628	31.8314	64	m	CIDP	2	sens>mot	progr	0.8	35	na	na	83	2	demy	17.6	118
	Control	0	0	59	m	toxic PNP	na	na	na	na	na	na	na	na	na	normal	2.6	19.4
	Control	1.54276	0	74	f	sens PNP	4	sens	progr	11.3	47	no resp	no resp	63	2	ax	0	17.2
	Control	1.17291	1.17291	51	m	sens PNP	5	sens	progr	10.1	35	5.5	37	53	1	demy	0	0.5
	Control	0	0	52	f	sens PNP	0.4	sens	progr	0.9	39	no resp	no resp	96	2	demy	0	0
	Control	0	3.57301	27	f	radiculitis	na	na	na	na	na	na	na	na	na	normal	0	2.1
	Control	0	2.34458	45	f	none	na	na	na	na	na	na	na	na	na	normal	0	0
	Control	1.7257	2.58855	52	m	Lyme	0.1	sens	progr	1.8	33	5.93	30	107	84	ax demy	7.8	92
	Control	1.2456	5.60519	39	m	Lyme	0.2	sens	progr	2.7	43	no resp	no resp	107	25	ax demy	19.8	91
	Control	1.28552	1.92828	26	f	Lyme	0.6	sens>mot	recur	21.7	54	2.4	45	73	26	ax	11.7	6.1
	Control	3.86293	9.65733	80	m	HNPP	na	na	na	na	na	na	na	na	na	normal	2.2	1.1
	av non-IL-17-CIDP	0.563649	0.768204	63			7			3.03333	37			101.5	3.5		14.1	9.68
	av IL-17-CIDP	7.48975	2.4721	40.2			0.82			8.32	33	10.436	40.4	107.4	3.6		28.964	22.7
	controls	1.08354	2.68698	50.5			1.71667			8.08333	41.8333	4.61	37.3333	83.1667	23.3333		4.41	22.94
	p non-IL-17 vs IL-17	0.01772	0.239571	0.0347645			0.113789			0.120842	0.616983			0.967011	0.891421		0.276484	0.168409
	p CIDP vs Control	0.0618996	0.578623	0.76454			0.285923			0.533589	0.102041	0.146501	0.587789	0.404705	0.186922		0.0201925	0.874585
